# Supplementary material for: Unveiling the genetic tapestry of Kohistan: a population genetic analysis of autosomal STRs in a South Asian population
Source: BMC Genomics. 2026 Feb 13;27:288. doi: 10.1186/s12864-026-12641-x (PMC13005355; doi:10.1186/s12864-026-12641-x)
Supplement: Supplementary file 2 — Supplementary Material 2: Supplementary Table 1: The distribution of allele frequencies on 21 STRs loci in Kohistani population from KPK, Pakistan. Supplementary Table 2: Sequential Bonferroni corrections for p values from HWE exact tests on 21STRs loci in Kohistani population from KPK, Pakistan. Supplementary Table 3: Sequential Bonferroni corrections for p values from exact tests for LE on 21 STRs loci in Kohistani population from KPK Pakistan. Supplementary Table 4: Pairwise Fst genetic distances between Kohistani population from Pakistan and 26 worldwide reference populations from 1000 genome project phase 3. [file 12864_2026_12641_MOESM2_ESM.xlsx]

## Sheet: S Table 1
Table S1. The distribution of allele frequencies on 21 STRs loci in Kohistani population from KPK, Pakistan
Allele	CSF1PO	D10S1248	D12S391	D13S317	D16S539	D18S51	D19S433	D1S1656	D21S11	D22S1045	D2S1338	D2S441	D3S1358	D5S818	D7S820	D8S1179	FGA	SE33	TH01	TPOX	vWA
4																			0.0075
4.2																		0.0075
5					0.0025											0.005			0.02	0.0025
6				0.005			0.005								0.0025				0.14	0.005
7	0.0025						0.01							0.005	0.0025	0.005			0.12	0.0075
7.3																				0.01
8	0.0025	0.0125		0.1875	0.03		0.0125	0.005		0.0075		0.015		0.0125	0.13	0.06		0.015	0.155	0.4075
8.2																		0.0025
9	0.0675	0.015		0.045	0.1425		0.0075	0.0025		0.0025		0.03	0.0175	0.0625	0.0675	0.0125		0.005	0.2425	0.13
9.2							0.0025
9.3																			0.01
10	0.2425	0.0125		0.13	0.1525	0.0175	0.015	0.005		0.015		0.1925	0.0025	0.0625	0.2175	0.1075		0.0025	0.2225	0.1125
11	0.255	0.0175		0.205	0.3	0.015	0.01	0.175		0.125	0.0025	0.245	0.0075	0.25	0.2275	0.1175			0.06	0.2525	0.005
11.2							0.0025
11.3												0.0175
12	0.2375	0.0225		0.21	0.1625	0.115	0.05	0.0725		0.02		0.1575	0.005	0.2975	0.155	0.105		0.0025	0.0225	0.0575	0.01
12.2							0.095											0.0025
12.3																0.005
13	0.0825	0.14		0.1475	0.1375	0.0925	0.0925	0.12		0.035		0.05	0.0025	0.125	0.1325	0.1625	0.005	0.025		0.0025	0.0225
13.1							0.0025
13.2						0.0025	0.115					0.0025
14	0.1025	0.1675	0.01	0.0625	0.0675	0.2275	0.1175	0.105	0.0025	0.085		0.2275	0.05	0.0775	0.06	0.1775	0.01	0.02		0.005	0.08
14.1							0.0025
14.2							0.0325
14.3							0.0225
15	0.0075	0.2475	0.02	0.0025	0.005	0.12	0.2075	0.15		0.275		0.0375	0.2875	0.09	0.005	0.1575	0.01	0.015		0.0075	0.075
15.2							0.0325
16		0.19	0.0175	0.005		0.1975	0.1	0.115		0.18	0.02	0.0125	0.2325	0.0025		0.0475	0.005	0.0325			0.245
16.1							0.0025
16.2							0.015
16.3																		0.005
17		0.15	0.05			0.075	0.04	0.155	0.0025	0.1325	0.0475	0.0125	0.185	0.0125		0.0125	0.01	0.06			0.195
17.2							0.0025
18		0.02	0.2025			0.0825	0.0025	0.0675		0.055	0.125		0.1725	0.0025		0.02	0.01	0.0675			0.215
18.2							0.0025
19		0.005	0.135			0.01		0.025		0.055	0.125		0.02				0.025	0.06			0.08
19.2																		0.0025
20			0.13			0.0275				0.0075	0.1725		0.0175				0.115	0.0175			0.02
20.2																		0.0025
21			0.145			0.0075		0.0025		0.005	0.0575						0.105	0.0075			0.0125
21.2																	0.0025	0.0075
22			0.175			0.0025					0.1						0.0825	0.015			0.025
22.2																	0.035	0.025
23			0.0675								0.1125						0.135	0.0175			0.01
23.2																	0.0125	0.04
24			0.0375								0.12						0.125	0.0075			0.005
24.2									0.005								0.0075	0.03
25			0.01			0.0075			0.0025		0.0925						0.1025	0.005
25.2																		0.0375
26									0.0125		0.02						0.1075	0.02
26.2																	0.005	0.04
26.3																		0.0025
27									0.01		0.0025						0.03	0.0075
27.2																		0.0725
28									0.165		0.0025						0.03	0.005
28.2									0.0025									0.035
29									0.1425								0.015	0.0125
29.2									0.0025									0.065
30									0.1725							0.0025	0.0025	0.005
30.2									0.0475								0.0025	0.035
31									0.0475									0.005
31.2									0.1225								0.0075	0.0375
32									0.0225
32.2									0.1125							0.0025		0.0375
33									0.0275									0.0025
33.2									0.0575								0.0025	0.0275
34									0.0225									0.0125
34.2									0.0175									0.0225
35									0.0025									0.005
35.2																		0.0075
36.2																		0.0025
38.2																		0.0025

## Sheet: S Table 2
S Table 2: Sequential Bonferroni corrections for p values from HWE exact tests on 21STRs loci in Kohistani population from KPK, Pakistan.
locus	p_value	rank by p-value	p*	HWE?
D7S820	0.0008	21	0.05	Yes
vWA	0.0007	20	0.04375	Yes
D13S317	0.0005	19	0.03125	Yes
CSF1PO	0.0001	18	0.00625	Yes
D10S1248	0.0001	17	0.00625	Yes
D12S391	0.0001	16	0.00625	Yes
D16S539	0.0001	15	0.00625	Yes
D18S51	0.0001	14	0.00625	Yes
D19S433	0.0001	13	0.00625	Yes
D1S1656	0.0001	12	0.00625	Yes
D21S11	0.0001	11	0.00625	Yes
D22S1045	0.0001	10	0.00625	Yes
D2S1338	0.0001	9	0.00625	Yes
D2S441	0.0001	8	0.00625	Yes
D3S1358	0.0001	7	0.00625	Yes
D5S818	0.0001	6	0.00625	Yes
D8S1179	0.0001	5	0.00625	Yes
FGA	0.0001	4	0.00625	Yes
SE33	0.0001	3	0.00625	Yes
TH01	0.0001	2	0.00625	Yes
TPOX	0.0001	1	0.00625	Yes

## Sheet: S Table 3
S Table 3: Sequential Bonferroni corrections for p values from exact tests for LE on 21 STRs loci in Kohistani population from KPK Pakistan
Loci 1	Loci 2	p-value	rank by p-value	p*	LE?
D22S1045	CSF1PO	0.999815	210	0.05	Yes
FGA	TPOX	0.999155	209	0.049967	Yes
D7S820	TPOX	0.996508	208	0.0498346	Yes
D7S820	D19S433	0.994947	207	0.0497565	Yes
FGA	D18S51	0.994839	206	0.0497511	Yes
D2S1338	D18S51	0.992496	205	0.0496339	Yes
SE33	D18S51	0.991743	204	0.0495963	Yes
D5S818	FGA	0.989659	203	0.0494921	Yes
D5S818	D8S1179	0.98647	202	0.0493326	Yes
D5S818	CSF1PO	0.984972	201	0.0492577	Yes
SE33	D16S539	0.984066	200	0.0492124	Yes
SE33	D13S317	0.98212	199	0.0491151	Yes
D19S433	D18S51	0.981467	198	0.0490824	Yes
D2S1338	TPOX	0.97234	197	0.048626	Yes
D21S11	TPOX	0.968722	196	0.0484451	Yes
D18S51	D3S1358	0.964476	195	0.0482327	Yes
SE33	D7S820	0.955344	194	0.047776	Yes
D12S391	CSF1PO	0.95269	193	0.0476433	Yes
D22S1045	D18S51	0.946299	192	0.0473237	Yes
D19S433	D21S11	0.939635	191	0.0469904	Yes
FGA	TH01	0.939074	190	0.0469624	Yes
D2S1338	D3S1358	0.927748	189	0.046396	Yes
SE33	D5S818	0.925986	188	0.0463078	Yes
D5S818	D22S1045	0.920171	187	0.0460171	Yes
D7S820	FGA	0.91552	186	0.0457845	Yes
D18S51	D16S539	0.898118	185	0.0449142	Yes
CSF1PO	D16S539	0.895408	184	0.0447787	Yes
D1S1656	D16S539	0.880698	183	0.044043	Yes
TPOX	D3S1358	0.873254	182	0.0436708	Yes
D10S1248	TPOX	0.847852	181	0.0424004	Yes
D19S433	D16S539	0.838588	180	0.0419372	Yes
D5S818	TPOX	0.837474	179	0.0418814	Yes
D19S433	D8S1179	0.827047	178	0.04136	Yes
D5S818	D19S433	0.8256	177	0.0412876	Yes
D7S820	D22S1045	0.818109	176	0.040913	Yes
D2S1338	D8S1179	0.784713	175	0.0392429	Yes
SE33	D22S1045	0.779786	174	0.0389965	Yes
D5S818	D21S11	0.777458	173	0.0388801	Yes
TPOX	CSF1PO	0.770216	172	0.0385179	Yes
D8S1179	D3S1358	0.761226	171	0.0380684	Yes
D2S1338	D12S391	0.759015	170	0.0379578	Yes
D12S391	TPOX	0.756089	169	0.0378114	Yes
D7S820	vWA	0.750125	168	0.0375132	Yes
D1S1656	D22S1045	0.743621	167	0.0371879	Yes
D2S1338	D5S818	0.733567	166	0.0366851	Yes
D2S1338	D22S1045	0.733352	165	0.0366744	Yes
D18S51	D21S11	0.723015	164	0.0361574	Yes
D1S1656	TPOX	0.673951	163	0.0337038	Yes
D12S391	D8S1179	0.673421	162	0.0336773	Yes
D22S1045	D19S433	0.648919	161	0.032452	Yes
TH01	vWA	0.646111	160	0.0323115	Yes
D13S317	D16S539	0.642702	159	0.032141	Yes
D7S820	D13S317	0.634136	158	0.0317126	Yes
D1S1656	D18S51	0.617998	157	0.0309056	Yes
TH01	D18S51	0.603877	156	0.0301994	Yes
D22S1045	TPOX	0.58635	155	0.0293229	Yes
TH01	D16S539	0.577282	154	0.0288694	Yes
D7S820	D2S441	0.577209	153	0.0288658	Yes
D2S1338	vWA	0.576408	152	0.0288257	Yes
D12S391	D18S51	0.538203	151	0.0269151	Yes
D19S433	TPOX	0.522376	150	0.0261236	Yes
D10S1248	D18S51	0.511724	149	0.0255909	Yes
D2S441	TPOX	0.50544	148	0.0252767	Yes
D2S1338	D2S441	0.484242	147	0.0242166	Yes
D12S391	TH01	0.481857	146	0.0240973	Yes
D1S1656	TH01	0.456053	145	0.0228069	Yes
D5S818	D16S539	0.441504	144	0.0220793	Yes
D7S820	CSF1PO	0.427166	143	0.0213623	Yes
D10S1248	CSF1PO	0.406553	142	0.0203314	Yes
D2S1338	D7S820	0.398245	141	0.0199159	Yes
D12S391	D22S1045	0.396751	140	0.0198412	Yes
D12S391	D13S317	0.395942	139	0.0198007	Yes
D13S317	D3S1358	0.394704	138	0.0197388	Yes
D12S391	D16S539	0.384316	137	0.0192193	Yes
TH01	TPOX	0.378598	136	0.0189334	Yes
D7S820	D21S11	0.376007	135	0.0188038	Yes
SE33	CSF1PO	0.373749	134	0.0186909	Yes
D7S820	D16S539	0.363023	133	0.0181545	Yes
FGA	D3S1358	0.362531	132	0.0181299	Yes
D16S539	vWA	0.35434	131	0.0177203	Yes
D1S1656	D5S818	0.321867	130	0.0160963	Yes
D19S433	D2S441	0.316731	129	0.0158395	Yes
D2S1338	D13S317	0.307429	128	0.0153743	Yes
D21S11	CSF1PO	0.299246	127	0.0149651	Yes
D7S820	D18S51	0.283475	126	0.0141764	Yes
D2S1338	D1S1656	0.26932	125	0.0134685	Yes
D5S818	D18S51	0.265924	124	0.0132987	Yes
D13S317	D8S1179	0.254971	123	0.0127509	Yes
D12S391	D1S1656	0.251328	122	0.0125687	Yes
D19S433	CSF1PO	0.249162	121	0.0124604	Yes
D1S1656	D7S820	0.243132	120	0.0121589	Yes
SE33	D3S1358	0.240772	119	0.0120408	Yes
FGA	D19S433	0.225951	118	0.0112996	Yes
D8S1179	CSF1PO	0.221566	117	0.0110803	Yes
D18S51	vWA	0.21797	116	0.0109005	Yes
D10S1248	TH01	0.216631	115	0.0108335	Yes
D12S391	FGA	0.206702	114	0.010337	Yes
D13S317	D18S51	0.201277	113	0.0100657	Yes
D2S1338	D16S539	0.19599	112	0.00980132	Yes
D10S1248	D16S539	0.19585	111	0.00979431	Yes
D13S317	D21S11	0.192647	110	0.00963413	Yes
D5S818	vWA	0.186524	109	0.00932791	Yes
FGA	D16S539	0.181813	108	0.00909231	Yes
D5S818	D2S441	0.171162	107	0.0085597	Yes
SE33	D8S1179	0.170298	106	0.00851648	Yes
D22S1045	TH01	0.167744	105	0.00838876	Yes
D2S1338	SE33	0.166482	104	0.00832565	Yes
D2S441	D3S1358	0.165873	103	0.00829517	Yes
D13S317	D22S1045	0.157104	102	0.00785664	Yes
D13S317	D2S441	0.154657	101	0.00773429	Yes
D1S1656	SE33	0.139537	100	0.00697816	Yes
D7S820	TH01	0.130515	99	0.00652696	Yes
SE33	TH01	0.129741	98	0.00648823	Yes
D12S391	D5S818	0.125336	97	0.00626796	Yes
D22S1045	vWA	0.119105	96	0.00595636	Yes
TH01	D3S1358	0.11099	95	0.00555053	Yes
D19S433	D3S1358	0.110085	94	0.00550529	Yes
D12S391	D21S11	0.10428	93	0.00521495	Yes
D16S539	D3S1358	0.10352	92	0.00517694	Yes
vWA	D3S1358	0.102383	91	0.00512008	Yes
SE33	D2S441	0.0959315	90	0.00479746	Yes
TH01	D2S441	0.0937388	89	0.0046878	Yes
D12S391	D2S441	0.093127	88	0.00465721	Yes
TPOX	D16S539	0.0903125	87	0.00451646	Yes
TH01	D19S433	0.0889587	86	0.00444876	Yes
TH01	CSF1PO	0.0858005	85	0.00429082	Yes
D2S441	CSF1PO	0.0839986	84	0.0042007	Yes
SE33	D21S11	0.0729416	83	0.00364776	Yes
D22S1045	D8S1179	0.0706881	82	0.00353506	Yes
D18S51	CSF1PO	0.0598578	81	0.00299344	Yes
D2S441	D18S51	0.0499401	80	0.00249747	Yes
D13S317	vWA	0.0482283	79	0.00241186	Yes
D2S1338	D10S1248	0.0408123	78	0.00204099	Yes
D12S391	D7S820	0.0354963	77	0.00177514	Yes
D21S11	D3S1358	0.035106	76	0.00175563	Yes
D8S1179	TPOX	0.0350297	75	0.00175181	Yes
SE33	FGA	0.0304918	74	0.00152487	Yes
D2S1338	CSF1PO	0.0290819	73	0.00145436	Yes
D10S1248	D8S1179	0.0238503	72	0.00119274	Yes
D18S51	D8S1179	0.0237392	71	0.00118718	Yes
D19S433	vWA	0.023155	70	0.00115796	Yes
D12S391	D19S433	0.0202959	69	0.00101498	Yes
D1S1656	vWA	0.0188305	68	0.000941699	Yes
D5S818	TH01	0.0136051	67	0.00068038	Yes
D12S391	D3S1358	0.0133211	66	0.000666179	Yes
D10S1248	vWA	0.0132995	65	0.000665098	Yes
CSF1PO	D3S1358	0.0116394	64	0.000582077	Yes
D10S1248	D3S1358	0.00653786	63	0.000326953	Yes
D2S1338	TH01	0.00545626	62	0.000272864	Yes
TH01	D8S1179	0.0049208	61	0.000246085	Yes
D22S1045	FGA	0.00365935	60	0.000183002	Yes
D22S1045	D16S539	0.00343622	59	0.000171843	Yes
SE33	TPOX	0.0033056	58	0.000165311	Yes
D10S1248	D22S1045	0.00310994	57	0.000155526	Yes
D21S11	D16S539	0.00273651	56	0.000136851	Yes
TPOX	vWA	0.00182668	55	9.13507e-05	Yes
FGA	CSF1PO	0.00156718	54	7.83734e-05	Yes
FGA	vWA	0.00140332	53	7.01791e-05	Yes
D10S1248	SE33	0.00134645	52	6.73349e-05	Yes
D1S1656	D19S433	0.00127755	51	6.38893e-05	Yes
D12S391	SE33	0.0003392	50	1.69631e-05	Yes
D2S1338	FGA	0.000249137	49	1.24591e-05	Yes
D1S1656	D3S1358	0.000187879	48	9.39568e-06	Yes
D13S317	D19S433	0.000155111	47	7.75698e-06	Yes
D10S1248	D13S317	0.000145431	46	7.27289e-06	Yes
D2S1338	D21S11	0.000132517	45	6.62705e-06	Yes
SE33	vWA	9.85696e-05	44	4.92939e-06	Yes
CSF1PO	vWA	8.30764e-05	43	4.15459e-06	Yes
D12S391	vWA	7.65195e-05	42	3.82668e-06	Yes
D22S1045	D21S11	6.75479e-05	41	3.37802e-06	Yes
D1S1656	D2S441	6.57307e-05	40	3.28714e-06	Yes
D1S1656	D10S1248	3.51362e-05	39	1.75714e-06	Yes
D22S1045	D2S441	2.99007e-05	38	1.49531e-06	Yes
D10S1248	D2S441	2.86677e-05	37	1.43365e-06	Yes
D10S1248	D7S820	2.79202e-05	36	1.39627e-06	Yes
D22S1045	D3S1358	1.74474e-05	35	8.7253e-07	Yes
D7S820	D5S818	1.53321e-05	34	7.66745e-07	Yes
D7S820	D3S1358	1.10849e-05	33	5.54348e-07	Yes
D13S317	FGA	1.07803e-05	32	5.39113e-07	Yes
D10S1248	D21S11	9.81179e-06	31	4.9068e-07	Yes
D10S1248	FGA	4.28979e-06	30	2.14529e-07	Yes
SE33	D19S433	3.4243e-06	29	1.71247e-07	Yes
D12S391	D10S1248	3.28415e-06	28	1.64238e-07	Yes
D2S441	D16S539	2.78605e-06	27	1.39328e-07	Yes
D13S317	CSF1PO	2.34592e-06	26	1.17318e-07	Yes
D13S317	D5S818	1.67764e-06	25	8.38976e-08	Yes
D7S820	D8S1179	1.44278e-06	24	7.21525e-08	Yes
TH01	D21S11	1.34989e-07	23	6.75068e-09	Yes
D10S1248	D5S818	6.87552e-08	22	3.4384e-09	Yes
D2S1338	D19S433	3.73293e-08	21	1.86681e-09	Yes
D1S1656	CSF1PO	2.97582e-08	20	1.48818e-09	Yes
D8S1179	D16S539	2.94491e-08	19	1.47273e-09	Yes
D5S818	D3S1358	1.83859e-08	18	9.19466e-10	Yes
D13S317	TH01	2.08681e-09	17	1.0436e-10	Yes
D18S51	TPOX	1.0352e-11	16	5.17696e-13	No
D1S1656	D13S317	1.6379e-12	15	8.191e-14	No
D1S1656	D8S1179	6.37291e-14	14	3.18705e-15	No
FGA	D8S1179	1.76532e-14	13	8.82822e-16	No
D1S1656	FGA	9.80661e-15	12	4.90421e-16	No
FGA	D2S441	9.71473e-15	11	4.85826e-16	No
D13S317	TPOX	8.3145e-15	10	4.15802e-16	No
D10S1248	D19S433	1.85418e-17	9	9.2726e-19	No
D2S441	vWA	1.28071e-18	8	6.40471e-20	No
D1S1656	D21S11	2.54323e-20	7	1.27185e-21	No
D8S1179	vWA	3.78444e-21	6	1.89257e-22	No
D21S11	vWA	3.33151e-25	5	1.66606e-26	No
FGA	D21S11	2.47808e-33	4	1.23927e-34	No
D2S441	D8S1179	1.71754e-34	3	8.58931e-36	No
D2S441	D21S11	8.79597e-49	2	4.3988e-50	No
D21S11	D8S1179	2.84405e-99	1	1.42229e-100	No

## Sheet: S Table 4
S Table 4: Pairwise Fst genetic distances between Kohistani population from Pakistan and 26 worldwide reference populations from 1000 genome project phase 3 on the basis of raw genotype data of 21 STRs
		KHS	ESN	GWD	LWK	MSL	YRI	ACB	ASW	CLM	MXL	PEL	PUR	CDX	CHB	CHS	JPT	KHV	CEU	FIN	GBR	IBS	TSI	BEB	GIH	ITU	PJL	STU
Kohistani, KPK, Pakistan	KHS	0
Esan in Nigeria	ESN	0.0178785	0
Gambian in Western Divisions Gambia	GWD	0.0174258	0.00473648	0
Luhya in Webuye, Kenya	LWK	0.0149438	0.00548535	0.00493428	0
Mende in Sierra Leone	MSL	0.0154051	0.00507253	0.00376576	0.00545551	0
Yoruba in Ibadan, Nigeria	YRI	0.0169097	0.00280627	0.0045098	0.00533287	0.00438507	0
African Caribbeans in Barbados	ACB	0.0144346	0.00293077	0.003338	0.00400507	0.0033034	0.00287558	0
Americans of African Ancestry in SW USA	ASW	0.00983696	0.00456852	0.00517999	0.00459185	0.0055555	0.00367567	0.00339959	0
Colombians from Medellin, Colombia	CLM	0.0125427	0.0206958	0.0177858	0.0166731	0.0190731	0.0180001	0.0165088	0.0130311	0
Mexican Ancestry from Los Angeles USA	MXL	0.0131103	0.0250576	0.0210219	0.021129	0.0224641	0.0212264	0.0197855	0.018322	0.00535805	0
Peruvians from Lima, Peru	PEL	0.0233283	0.0394736	0.0360986	0.0359992	0.0364561	0.0370797	0.0336431	0.0315773	0.0141161	0.00745195	0
Puerto Ricans from Puerto Rico	PUR	0.0118498	0.0183948	0.0154827	0.0155086	0.0152746	0.0159191	0.0136833	0.0104991	0.00483883	0.00634495	0.0165457	0
Chinese Dai in Xishuangbanna, China	CDX	0.0128294	0.0270175	0.0226864	0.0234412	0.023556	0.023425	0.0225538	0.0185729	0.0162026	0.0155289	0.0268724	0.015327	0
Han Chinese in Beijing, China	CHB	0.0126725	0.0233435	0.0202106	0.0213704	0.0206418	0.0213934	0.0196955	0.0164865	0.0143982	0.0139252	0.0227342	0.0141152	0.00402633	0
Southern Han Chinese	CHS	0.0115829	0.0253251	0.0213907	0.0220139	0.0215528	0.0223656	0.0204365	0.0166848	0.0150666	0.0144678	0.0239548	0.0138908	0.00392158	0.00288827	0
Japanese in Tokyo, Japan	JPT	0.0138807	0.0226537	0.019086	0.0202017	0.0189964	0.0198768	0.0187105	0.0159021	0.0137048	0.0148318	0.0240553	0.0138863	0.00707627	0.0038682	0.00411545	0
Kinh in Ho Chi Minh City, Vietnam	KHV	0.0126274	0.0245286	0.0212076	0.0234707	0.0228647	0.0227126	0.0212439	0.0171539	0.0149806	0.0151099	0.0250417	0.0140695	0.00347005	0.00354769	0.00404867	0.00604441	0
Utah Residents N&S European Ancestry	CEU	0.0118991	0.0207142	0.0182077	0.0168751	0.0182269	0.018178	0.0159593	0.0120438	0.00647149	0.0101726	0.0245552	0.00387096	0.015325	0.0151259	0.0152199	0.0153441	0.0150954	0
Finnish in Finland	FIN	0.0124523	0.023899	0.0195934	0.018875	0.0207369	0.020316	0.0186637	0.0146049	0.0070394	0.0110693	0.0237106	0.00504804	0.0137514	0.0135622	0.0135767	0.0150376	0.0140307	0.00396247	0
British in England and Scotland	GBR	0.013498	0.0235357	0.0212741	0.0193747	0.021985	0.0209345	0.019	0.0143773	0.00585211	0.0106588	0.0230634	0.00469065	0.0167662	0.0166531	0.0162616	0.0172581	0.0164657	0.00303795	0.00461581	0
Iberian Population in Spain	IBS	0.0126163	0.021606	0.0182154	0.0176638	0.0183777	0.0193236	0.0168393	0.0122167	0.00680099	0.010669	0.0245867	0.00437267	0.0150513	0.0154219	0.0152682	0.0147842	0.014345	0.0037742	0.00534061	0.00415869	0
Toscani in Italia	TSI	0.0121673	0.0207691	0.0176852	0.0163766	0.0184596	0.0180485	0.0159583	0.0115881	0.00590541	0.0107389	0.0251279	0.00443767	0.0146266	0.0155417	0.0152558	0.0155661	0.0141697	0.00320719	0.00446284	0.00407962	0.00310504	0
Bengali from Bangladesh	BEB	0.00855727	0.0204728	0.0169917	0.0173054	0.0166932	0.0188229	0.0156234	0.0142984	0.0118873	0.0150709	0.0250438	0.0102316	0.0122128	0.00990379	0.0099359	0.00996178	0.0111203	0.0104992	0.0105387	0.0137906	0.0114733	0.0101889	0
Gujarati Indian from Houston, Texas	GIH	0.00963885	0.0210646	0.0180154	0.0182397	0.0176143	0.0197744	0.0168144	0.0141357	0.0119158	0.0154232	0.0256763	0.0105544	0.0145397	0.010843	0.0126139	0.0126805	0.012613	0.0105362	0.00992353	0.0131983	0.011854	0.00966223	0.00327333	0
Indian Telugu from the UK	ITU	0.0114508	0.0242433	0.0196276	0.0202174	0.0177923	0.0218953	0.0178869	0.0171722	0.0134217	0.0143362	0.0212714	0.0118617	0.0165525	0.012977	0.0127997	0.0124122	0.0153112	0.0144971	0.0141393	0.0175039	0.0145999	0.0134894	0.00403449	0.00552296	0
Punjabi from Lahore, Pakistan	PJL	0.00947173	0.0208691	0.0182306	0.0191989	0.0166001	0.0195747	0.01567	0.0145929	0.0122502	0.0138032	0.0221323	0.0103207	0.0144904	0.0114476	0.0114663	0.0108931	0.0122331	0.0123669	0.0127255	0.0150897	0.0116131	0.0114719	0.00391964	0.0043666	0.00322059	0
Sri Lankan Tamil from the UK	STU	0.0105312	0.0235689	0.0199402	0.0201015	0.0187687	0.0214694	0.0174916	0.0165031	0.0133515	0.0159739	0.0244666	0.0121382	0.0160109	0.0134167	0.012635	0.0124194	0.0148138	0.0144812	0.0134039	0.0160322	0.0135253	0.0125939	0.00356927	0.00548333	0.00310371	0.00372423	0
